# Supplementary material for: Impact of exercise training in a hypobaric/normobaric hypoxic environment on body composition and glycolipid metabolism in individuals with overweight or obesity: a systematic review and meta-analysis
Source: Front Physiol. 2025 Mar 10;16:1571730. doi: 10.3389/fphys.2025.1571730 (PMC11931047; doi:10.3389/fphys.2025.1571730)
Supplement: Supplementary file 2 [file DataSheet1.zip]

Archive with 14 entries (13 files):
- Supplementary Material Presentation/
- Supplementary Material Presentation/Figure 1.jpeg
- Supplementary Material Presentation/Figure 10.jpeg
- Supplementary Material Presentation/Figure 11.jpeg
- Supplementary Material Presentation/Figure 12.jpeg
- Supplementary Material Presentation/Figure 13.jpeg
- Supplementary Material Presentation/Figure 2.jpeg
- Supplementary Material Presentation/Figure 3.jpeg
- Supplementary Material Presentation/Figure 4.jpeg
- Supplementary Material Presentation/Figure 5.jpeg
- Supplementary Material Presentation/Figure 6.jpeg
- Supplementary Material Presentation/Figure 7.jpeg
- Supplementary Material Presentation/Figure 8.jpeg
- Supplementary Material Presentation/Figure 9.jpeg
